# Supplementary material for: Adverse Events Following Immunization Associated with the First and Second Doses of the ChAdOx1 nCoV-19 Vaccine among Healthcare Workers in Korea
Source: Vaccines (Basel). 2021 Sep 28;9(10):1096. doi: 10.3390/vaccines9101096 (PMC8537428; doi:10.3390/vaccines9101096)
Supplement: Supplementary file 1 [file vaccines-09-01096-s001.zip]

Archive with 1 entries (1 files):
- vaccines-1312400-supplementary.pdf
